# Supplementary material for: Association between the dietary inflammatory index and pregnancy outcomes in women with gestational diabetes mellitus: a prospective cohort study
Source: Front Nutr. 2026 Jun 26;13:1838318. doi: 10.3389/fnut.2026.1838318 (PMC13349769; doi:10.3389/fnut.2026.1838318)
Supplement: Supplementary file 1 [file Data_Sheet_1.ZIP]

Archive with 3 entries (1 files):
- Data Sheet 1/
- Data Sheet 1/Supplementary Materials/
- Data Sheet 1/Supplementary Materials/Supplementary Table S1-S3.docx
